# Supplementary material for: Optimization Course of Titanium Nitride Nanofiller Loading in High-Density Polyethylene: Interpretation of Reinforcement Effects and Performance in Material Extrusion 3D Printing
Source: Polymers (Basel). 2024 Jun 14;16(12):1702. doi: 10.3390/polym16121702 (PMC11207989; doi:10.3390/polym16121702)
Supplement: Supplementary file 1 [file polymers-16-01702-s001.zip]

Archive with 1 entries (1 files):
- polymers-3052225-supplementary.pdf
